# Supplementary material for: A novel human pluripotent stem cell gene activation system identifies IGFBP2 as a mediator in the production of haematopoietic progenitors in vitro
Source: eLife. 2024 Dec 23;13:RP94884. doi: 10.7554/eLife.94884 (PMC11666236; doi:10.7554/eLife.94884)
Supplement: Figure 2—figure supplement 2—source data 3. [file elife-94884-fig2-figsupp2-data3.zip]

Archive with 9 entries (8 files):
- Figure 2 - figure supplement 2 - source data 2 labelled/
- Figure 2 - figure supplement 2 - source data 2 labelled/.DS_Store
- __MACOSX/Figure 2 - figure supplement 2 - source data 2 labelled/._.DS_Store
- Figure 2 - figure supplement 2 - source data 2 labelled/FIgure 2 - figure supplement 2 - source data 3 LABELLED.jpg
- __MACOSX/Figure 2 - figure supplement 2 - source data 2 labelled/._FIgure 2 - figure supplement 2 - source data 3 LABELLED.jpg
- Figure 2 - figure supplement 2 - source data 2 labelled/FIgure 2 - figure supplement 2 - source data 2 LABELLED.jpg
- __MACOSX/Figure 2 - figure supplement 2 - source data 2 labelled/._FIgure 2 - figure supplement 2 - source data 2 LABELLED.jpg
- Figure 2 - figure supplement 2 - source data 2 labelled/FIgure 2 - figure supplement 2 - source data 1 LABELLED.jpg
- __MACOSX/Figure 2 - figure supplement 2 - source data 2 labelled/._FIgure 2 - figure supplement 2 - source data 1 LABELLED.jpg
